# Supplementary material for: Species Identification of Caviar Based on Multiple DNA Barcoding
Source: Molecules. 2023 Jun 28;28(13):5046. doi: 10.3390/molecules28135046 (PMC10343275; doi:10.3390/molecules28135046)
Supplement: Supplementary file 1 [file molecules-28-05046-s001.zip]

Archive with 1 entries (1 files):
- molecules-2435469-supplementary.pdf
